# Supplementary material for: Pathways of Worry During the Transition to Adolescence: An Exploration of Students’ Emotion Regulation, Metacognitive Beliefs and Coping
Source: J Intell. 2025 Jul 22;13(8):90. doi: 10.3390/jintelligence13080090 (PMC12387488; doi:10.3390/jintelligence13080090)
Supplement: Supplementary file 1 [file jintelligence-13-00090-s001.zip]

Archive with 1 entries (1 files):
- jintelligence-3709747-supplementary.pdf
